# Supplementary material for: Transcriptome sequence resource for the cucurbit powdery mildew pathogen Podosphaera xanthii
Source: Sci Data. 2019 Jun 19;6:95. doi: 10.1038/s41597-019-0107-5 (PMC6584656; doi:10.1038/s41597-019-0107-5)
Supplement: Supplementary file 1 — Download metadata file [file 41597_2019_107_MOESM1_ESM.zip]

Archive with 3 entries (3 files):
- a_Angelini140A_assay.txt
- s_Angelini140A_study.txt
- i_Investigation.txt
