# Supplementary material for: Transcriptome sequence resource for the cucurbit powdery mildew pathogen Podosphaera xanthii
Source: Sci Data. 2019 Jun 19;6:95. doi: 10.1038/s41597-019-0107-5 (PMC6584656; doi:10.1038/s41597-019-0107-5)
Supplement: Supplementary file 1 — Download metadata file [file 41597_2019_107_MOESM1_ESM.zip › a_Angelini140A_assay.txt]

Sample Name	Protocol REF	Parameter Value[instrument]	Parameter Value[manufacturer]	Assay Name	Raw Data File	Comment[Data Repository]	Comment[Data Record Accession]	Comment[Data Record URI]	Protocol REF	Derived Data File	Comment[Data Repository]	Comment[Data Record Accession]	Comment[Data Record URI]	Protocol REF	Derived Data File	Comment[Data Repository]	Comment[Data Record Accession]	Comment[Data Record URI]
MAT1-1 strain	sequencing	HiScanSQ	Illumina	SRR8216439	SRX5035009	NCBI Sequence Read Archive	SRP169883	https://identifiers.org/ncbi/insdc.sra:SRP169883	assembly	GHEF01000001-GHEF01071095	GenBank	GHEF00000000	https://identifiers.org/ncbi/insdc:GHEF00000000	annotation	Functional annotation of Podosphaera xanthii transcriptome	figshare	doi:10.6084/m9.figshare.c.4482815.v2	https://doi.org/10.6084/m9.figshare.c.4482815.v2
MAT1-2 strain	sequencing	HiScanSQ	Illumina	SRR8216440	SRX5035008	NCBI Sequence Read Archive	SRP169883	https://identifiers.org/ncbi/insdc.sra:SRP169883	assembly	GHEF01000001-GHEF01071095	GenBank	GHEF00000000	https://identifiers.org/ncbi/insdc:GHEF00000000	annotation	Functional annotation of Podosphaera xanthii transcriptome	figshare	doi:10.6084/m9.figshare.c.4482815.v2	https://doi.org/10.6084/m9.figshare.c.4482815.v2
MAT1-1 x MAT1-2 strains	sequencing	HiScanSQ	Illumina	SRR8216441	SRX5035007	NCBI Sequence Read Archive	SRP169883	https://identifiers.org/ncbi/insdc.sra:SRP169883	assembly	GHEF01000001-GHEF01071095	GenBank	GHEF00000000	https://identifiers.org/ncbi/insdc:GHEF00000000	annotation	Functional annotation of Podosphaera xanthii transcriptome	figshare	doi:10.6084/m9.figshare.c.4482815.v2	https://doi.org/10.6084/m9.figshare.c.4482815.v2
