# Supplementary material for: Transcriptome sequence resource for the cucurbit powdery mildew pathogen Podosphaera xanthii
Source: Sci Data. 2019 Jun 19;6:95. doi: 10.1038/s41597-019-0107-5 (PMC6584656; doi:10.1038/s41597-019-0107-5)
Supplement: Supplementary file 1 — Download metadata file [file 41597_2019_107_MOESM1_ESM.zip › s_Angelini140A_study.txt]

Source Name	Characteristics[organism]	Term Source REF	Term Accession Number	Protocol REF	Sample Name	Factor Value[strain]
the Plant Pathology Section of the Department of Soil Plant and Food Sciences of University of Bari	Podosphaera xanthii	NCBITaxon	NCBITaxon:135283	sample collection	MAT1-1 strain	MAT1-1 strain
the Plant Pathology Section of the Department of Soil Plant and Food Sciences of University of Bari	Podosphaera xanthii	NCBITaxon	NCBITaxon:135283	sample collection	MAT1-2 strain	MAT1-2 strain
the Plant Pathology Section of the Department of Soil Plant and Food Sciences of University of Bari	Podosphaera xanthii	NCBITaxon	NCBITaxon:135283	sample collection	MAT1-1 x MAT1-2 strains	MAT1-1 x MAT1-2 strains
