# Supplementary material for: Transcriptome sequence resource for the cucurbit powdery mildew pathogen Podosphaera xanthii
Source: Sci Data. 2019 Jun 19;6:95. doi: 10.1038/s41597-019-0107-5 (PMC6584656; doi:10.1038/s41597-019-0107-5)
Supplement: Supplementary file 1 — Download metadata file [file 41597_2019_107_MOESM1_ESM.zip › i_Investigation.txt]

# Investigation File generated for Scientific Data with Investigation File Authoring Tool version 0.1.0 on 30/05/2019 - This metadata file is CC0
ONTOLOGY SOURCE REFERENCE
Term Source Name	NCBITaxon	OBI	ERO	PATO	EFO
Term Source File	http://data.bioontology.org/ontologies/NCBITAXON	http://data.bioontology.org/ontologies/OBI	http://data.bioontology.org/ontologies/ERO	http://data.bioontology.org/ontologies/PATO	http://data.bioontology.org/ontologies/EFO
Term Source Version	2016AB	2014-08-18	2013-08-02	unknown	3.5.1
Term Source Description	National Center for Biotechnology Information (NCBI) Organismal Classification	Ontology for Biomedical Investigations	Eagle-I Research Resource Ontology	Phenotypic Quality Ontology	Experimental Factor Ontology
INVESTIGATION
Investigation Identifier
Investigation Title
Investigation Description
Investigation Submission Date
Investigation Public Release Date
INVESTIGATION PUBLICATIONS
Investigation PubMed ID
Investigation Publication DOI
Investigation Publication Author List
Investigation Publication Title
Investigation Publication Status
Investigation Publication Status Term Accession Number
Investigation Publication Status Term Source REF
INVESTIGATION CONTACTS
Investigation Person Last Name
Investigation Person Mid Initials
Investigation Person First Name
Investigation Person Address
Investigation Person Phone
Investigation Person Fax
Investigation Person Email
Investigation Person Affiliation
Investigation Person Roles
Investigation Person Roles Term Accession Number
Investigation Person Roles Term Source REF
STUDY
Study Identifier	10.1038/s41597-019-0107-5
Study Title	Transcriptome sequence resource for the cucurbit powdery mildew pathogen Podosphaera xanthii
Study Submission Date	25/02/2019
Study Public Release Date	19/06/2019
Study Description	https://www.nature.com/articles/s41597-019-0107-5
Study File Name	s_Angelini140A_study.txt
Comment[Subject Keywords]	""
Comment[Manuscript Licence]	CC BY-4.0
Comment[Experimental Metadata Licence]	CC0
Comment[Supplementary Information File Name]
Comment[Supplementary Information File Type]
Comment[Supplementary Information File URL]
Comment[Data Repository]	NCBI Sequence Read Archive;GenBank;figshare
Comment[Data Record Accession]	SRP169883;GHEF00000000;doi:10.6084/m9.figshare.c.4482815.v2
Comment[Data Record URI]	https://identifiers.org/ncbi/insdc.sra:SRP169883;https://identifiers.org/ncbi/insdc:GHEF00000000;https://doi.org/10.6084/m9.figshare.c.4482815.v2
STUDY DESIGN DESCRIPTORS
Study Design Type	transcription profiling design	sequence assembly objective	sequence annotation objective	disease analysis objective
Study Design Type Term Accession Number	OBI:0001430	ERO:0100054	ERO:0100065	ERO:0100142
Study Design Type Term Source REF	OBI	ERO	ERO	ERO
STUDY PUBLICATIONS
Study PubMed ID
Study Publication DOI
Study Publication Author List
Study Publication Title
Study Publication Status
Study Publication Status Term Accession Number
Study Publication Status Term Source REF
STUDY FACTORS
Study Factor Name	strain
Study Factor Type	strain
Study Factor Type Term Accession Number	PATO:0001034
Study Factor Type Term Source REF	PATO
STUDY ASSAYS
Study Assay Measurement Type	transcription profiling assay
Study Assay Measurement Type Term Accession Number	OBI:0000424
Study Assay Measurement Type Term Source REF	OBI
Study Assay Technology Type	RNA sequencing
Study Assay Technology Type Term Accession Number	ERO:0001658
Study Assay Technology Type Term Source REF	ERO
Study Assay Technology Platform	instrument;manufacturer
Study Assay File Name	a_Angelini140A_assay.txt
STUDY PROTOCOLS
Study Protocol Name	sample collection	sequencing	assembly	annotation
Study Protocol Type	sample collection protocol	RNA sequencing	sequence_assembly	sequence annotation
Study Protocol Type Term Accession Number	http://www.ebi.ac.uk/efo/EFO_0005518	ERO:0001658	SO:0000353	OBI:0001944
Study Protocol Type Term Source REF	EFO	ERO	OBI	OBI
Study Protocol Description				
Study Protocol URI	""	""	""	""
Study Protocol Version				
Study Protocol Parameters Name	""	instrument;manufacturer	""	""
Study Protocol Parameters Name Term Accession Number	""	""	""	""
Study Protocol Parameters Name Term Source REF	""	""	""	""
Study Protocol Components Name	""	""	""	""
Study Protocol Components Type	""	""	""	""
Study Protocol Components Type Term Accession Number	""	""	""	""
Study Protocol Components Type Term Source REF	""	""	""	""
STUDY CONTACTS
Study Person Last Name	De Miccolis Angelini	Pollastro	Rotondo	Laguardia	Abate	Rotolo	Faretra
Study Person First Name	Rita Milvia	Stefania	Palma Rosa	Cataldo	Domenico	Caterina	Francesco
Study Person Mid Initials
Study Person Email	""	stefania.pollastro@uniba.it	""	""	""	""	""
Study Person Phone
Study Person Fax
Study Person Address
Study Person Affiliation	Department of Soil, Plant and Food Sciences, University of Bari, Bari, Italy	Department of Soil, Plant and Food Sciences, University of Bari, Bari, Italy	Department of Soil, Plant and Food Sciences, University of Bari, Bari, Italy	Department of Soil, Plant and Food Sciences, University of Bari, Bari, Italy	Department of Soil, Plant and Food Sciences, University of Bari, Bari, Italy	Department of Soil, Plant and Food Sciences, University of Bari, Bari, Italy	Department of Soil, Plant and Food Sciences, University of Bari, Bari, Italy
Study Person Roles
Study Person Roles Term Accession Number
Study Person Roles Term Source REF
Comment[Study Person ORCID]	""	""	""	""	""	""	""
Comment[Funder]
Comment[FundRef ID]
Comment[Funder Term Source REF]
Comment[Grant Identifier]
